# Supplementary material for: FAM46C Expression Sensitizes Multiple Myeloma Cells to PF-543-Induced Cytotoxicity
Source: Biomolecules. 2025 Apr 26;15(5):623. doi: 10.3390/biom15050623 (PMC12109155; doi:10.3390/biom15050623)
Supplement: Supplementary file 1 [file biomolecules-15-00623-s001.zip]

Archive with 1 entries (1 files):
- biomolecules-3504907-supplementary.pdf
